# Supplementary material for: Effects of Different Packaging Methods on the Quality of Fresh Red Apricots During Simulated Transportation and Storage After Transportation
Source: Foods. 2026 Jun 8;15(12):2068. doi: 10.3390/foods15122068 (PMC13297994; doi:10.3390/foods15122068)
Supplement: Supplementary file 1 [file foods-15-02068-s001.zip]

Archive with 1 entries (1 files):
- foods-4317476-supplementary.pdf
